# Supplementary material for: Correction: Clustering of spontaneous recurrent seizures separated by long seizure-free periods: An extended video-EEG monitoring study of a pilocarpine mouse model
Source: PLoS One. 2020 Oct 6;15(10):e0240544. doi: 10.1371/journal.pone.0240544 (PMC7537895; doi:10.1371/journal.pone.0240544)
Supplement: S1 Table — Daily frequency of spontaneous recurrent seizures in individual mice. The number of seizures observed during continuous video-EEG monitoring is displayed in the table. These data support the results of Fig 4, Table 1, and Table 2. (XLSX) [file pone.0240544.s001.xlsx]

## Sheet: All mice
	Chronic phase 1													Chronic phase 2
	#1	#2	#3	#4	#5	#6	#7	#8	#9	#10	#11	#12	#13	#1	#2	#3	#4	#5	#6	#7	#8	#9	#10	#11	#12	#13	#14
Duration from SE to monitoring onset (days)	42	52	52	52	52	52	63	64	64	64	64	64	64	101	101	101	101	102	103	103	103	103	103	130	153	154	155
Duration from SE to monitoring end (days)	95	92	92	92	92	92	92	96	103	103	103	103	103	179	200	202	202	151	152	152	152	152	152	203	214	202	214
Number of seizure per day
Monitoring day 1	3	2	2	6	0	8	0	0	4	2	2	0	6	0	0	0	0	1	1	0	0	0	0	0	0	0	0
Monitoring day 2	3	2	1	7	3	4	0	0	0	3	3	0	17	0	0	0	0	3	8	0	0	0	0	0	0	0	0
Monitoring day 3	5	2	2	7	3	5	0	1	0	4	5	6	16	0	0	0	0	1	13	0	0	0	0	0	0	0	0
Monitoring day 4	9	2	2	11	0	8	0	2	0	4	7	7	0	0	0	0	0	0	12	0	4	0	0	0	0	0	0
Monitoring day 5	12	3	5	20	0	13	0	0	0	4	10	9	0	0	0	0	1	0	5	0	23	0	0	0	0	0	0
Monitoring day 6	11	5	8	20	6	19	1	0	2	13	18	18	0	0	0	0	2	0	0	0	23	0	0	0	0	0	0
Monitoring day 7	25	7	17	20	22	0	21	0	2	40	7	13	0	1	0	0	3	0	0	0	0	0	0	0	0	0	0
Monitoring day 8	5	16	7	13	31	0	2	0	2	2	0	9	0	4	0	0	6	0	0	0	0	0	0	0	0	0	0
Monitoring day 9	0	18	19	0	23	0	1	0	2	0	0	6	0	20	1	0	23	0	0	2	0	0	0	0	0	0	0
Monitoring day 10	0	21	15	0	0	0	0	0	1	0	0	7	0	22	0	0	20	0	0	3	0	0	0	0	0	0	0
Monitoring day 11	0	2	7	0	0	0	0	2	0	0	0	2	0	15	0	0	11	2	0	2	0	0	0	0	0	0	0
Monitoring day 12	0	0	0	0	0	0	0	5	0	0	0	0	0	4	0	0	0	6	0	3	0	0	0	1	0	0	0
Monitoring day 13	0	0	0	0	0	0	0	2	0	0	0	0	0	0	0	0	0	12	0	4	0	0	0	3	0	0	0
Monitoring day 14	0	0	0	0	0	0	0	6	2	0	0	0	0	0	0	0	0	16	0	4	0	0	0	4	1	0	0
Monitoring day 15	0	0	0	0	0	0	0	15	1	0	0	0	0	0	0	0	0	1	0	20	0	0	0	7	3	0	0
Monitoring day 16	0	0	0	0	0	0	2	15	1	0	0	0	0	0	0	2	0	0	6	0	0	0	3	6	11	0	0
Monitoring day 17	0	0	0	0	0	0	9	2	1	0	0	0	0	0	0	1	0	0	7	0	0	0	1	11	22	0	0
Monitoring day 18	0	0	0	0	0	0	0	0	1	0	0	0	0	0	2	3	0	0	12	0	0	0	3	3	1	0	0
Monitoring day 19	0	0	0	0	0	0	0	0	0	0	0	0	0	0	3	9	0	0	9	0	0	1	7	0	0	0	0
Monitoring day 20	0	0	0	0	0	0	0	0	4	0	0	0	0	0	13	20	0	0	0	0	0	0	12	0	0	0	1
Monitoring day 21	2	0	0	0	0	0	0	0	13	0	0	0	1	0	22	16	0	0	0	0	3	0	13	0	0	3	9
Monitoring day 22	5	0	0	0	0	0	0	0	2	0	0	0	5	0	19	9	0	0	0	0	4	0	14	0	0	11	19
Monitoring day 23	16	0	0	0	0	0	2	0	0	0	0	1	2	0	1	1	0	0	0	0	3	0	0	0	0	15	8
Monitoring day 24	2	0	0	0	0	0	2	0	0	0	0	1	1	0	0	0	0	0	0	0	5	0	0	0	0	0	1
Monitoring day 25	0	0	0	0	0	0	0	0	0	0	0	1	1	0	0	0	0	0	0	0	5	0	0	0	0	0	0
Monitoring day 26	0	0	0	0	0	2	0	0	0	0	1	1	3	0	0	0	0	4	0	0	16	0	0	0	0	0	0
Monitoring day 27	0	0	0	0	0	1	0	0	0	0	3	0	1	1	0	0	0	7	0	0	0	1	0	0	0	0	0
Monitoring day 28	0	0	0	0	0	1	0	0	0	0	3	0	2	4	0	0	0	19	0	0	0	2	0	0	0	0	0
Monitoring day 29	0	0	0	0	1	1	0	0	1	0	5	0	13	3	0	0	0	0	0	0	0	3	0	0	0	0	0
Monitoring day 30	0	0	0	0	2	3	0	1	0	0	18	1	10	8	0	0	1	0	0	0	0	13	0	0	0	0	0
Monitoring day 31	0	0	0	0	1	2	END	1	0	0	16	1	7	9	0	0	1	0	1	0	0	24	0	0	0	0	0
Monitoring day 32	0	0	0	3	10	5		1	0	0	24	0	0	0	0	0	1	0	6	0	0	24	0	0	0	0	0
Monitoring day 33	0	0	0	6	18	8		0	0	0	0	0	0	0	0	0	0	0	13	0	0	4	0	0	1	0	0
Monitoring day 34	0	0	0	2	18	10		END	1	1	0	0	0	0	0	0	4	0	4	0	0	0	0	0	0	0	0
Monitoring day 35	0	0	0	0	3	18			2	1	0	0	0	0	0	0	9	0	0	0	0	0	0	2	1	0	0
Monitoring day 36	1	0	0	0	0	10			4	2	0	1	0	1	0	0	11	0	0	0	0	0	0	1	11	2	0
Monitoring day 37	1	0	0	0	0	0			10	0	0	1	0	0	0	0	18	0	0	0	0	0	0	6	17	5	0
Monitoring day 38	2	1	0	0	0	0			4	0	0	2	0	0	0	0	3	0	0	0	0	0	0	19	12	4	0
Monitoring day 39	7	0	0	1	0	0			4	0	0	2	0	0	0	0	0	0	0	0	0	0	0	15	0	0	0
Monitoring day 40	11	0	0	3	0	0			17	0	0	17	0	0	0	0	0	0	0	0	1	0	0	15	0	0	0
Monitoring day 41	0	0	0	1	0	0			END	END	END	END	END	0	0	0	0	0	0	0	5	0	1	0	0	0	0
Monitoring day 42	0	END	END	END	END	END								0	0	0	0	0	0	0	5	0	0	0	0	0	0
Monitoring day 43	0													0	1	0	0	2	0	0	1	0	0	0	0	0	0
Monitoring day 44	0													0	0	0	0	4	0	1	3	0	0	0	0	0	0
Monitoring day 45	0													0	0	0	0	3	2	3	2	0	0	0	0	0	0
Monitoring day 46	0													0	0	0	0	14	2	5	0	0	0	0	0	0	0
Monitoring day 47	0													0	1	0	0	0	6	8	0	0	0	0	0	0	0
Monitoring day 48	0													0	3	0	0	0	0	20	0	0	0	0	0	0	0
Monitoring day 49	0													0	22	0	0	0	0	3	0	0	0	0	0	0	0
Monitoring day 50	0													0	24	0	0	0	0	0	0	0	2	0	0	END	2
Monitoring day 51	1													0	0	0	0	END	END	END	END	END	END	0	0		7
Monitoring day 52	2													0	0	0	0							0	0		23
Monitoring day 53	7													0	0	1	0							0	0		16
Monitoring day 54	16													0	0	4	0							0	0		4
Monitoring day 55	END													0	0	20	0							1	0		0
Monitoring day 56														0	0	30	0							0	0		0
Monitoring day 57														0	0	21	0							0	0		0
Monitoring day 58														0	0	0	0							0	0		0
Monitoring day 59														1	0	0	1							0	0		0
Monitoring day 60														0	0	0	0							0	0		0
Monitoring day 61														0	0	0	0							0	1		END
Monitoring day 62														0	0	0	0							0	5
Monitoring day 63														0	0	0	0							0	END
Monitoring day 64														4	0	0	0							0
Monitoring day 65														17	0	0	0							0
Monitoring day 66														17	0	0	0							0
Monitoring day 67														14	0	0	0							1
Monitoring day 68														9	0	0	0							1
Monitoring day 69														3	0	0	1							2
Monitoring day 70														0	0	0	4							3
Monitoring day 71														0	0	0	12							7
Monitoring day 72														0	0	0	19							21
Monitoring day 73														0	0	0	17							16
Monitoring day 74														0	0	0	0							0
Monitoring day 75														0	0	0	0							END
Monitoring day 76														0	0	0	0
Monitoring day 77														0	0	0	0
Monitoring day 78														END	0	0	0
Monitoring day 79															0	0	0
Monitoring day 80															2	0	0
Monitoring day 81															13	0	0
Monitoring day 82															31	1	0
Monitoring day 83															32	2	0
Monitoring day 84															3	3	0
Monitoring day 85															0	9	0
Monitoring day 86															0	13	1
Monitoring day 87															0	21	2
Monitoring day 88															0	0	0
Monitoring day 89															0	0	0
Monitoring day 90															0	0	0
Monitoring day 91															0	0	0
Monitoring day 92															0	0	0
Monitoring day 93															0	0	0
Monitoring day 94															0	0	0
Monitoring day 95															0	0	0
Monitoring day 96															0	0	0
Monitoring day 97															0	0	0
Monitoring day 98															0	0	0
Monitoring day 99															0	0	0
Monitoring day 100															0	0	0
Monitoring day 101															END	0	0
Monitoring day 102																0	0
Monitoring day 103																END	END
